# Supplementary material for: Risk Stratification in Pulmonary Embolism: Prognostic Value of PESI, WELLS, PADUA, and IMPROVE Scores in Relation to Laboratory Markers
Source: J Clin Med. 2026 Apr 20;15(8):3141. doi: 10.3390/jcm15083141 (PMC13118125; doi:10.3390/jcm15083141)
Supplement: Supplementary file 1 [file jcm-15-03141-s001.zip]

Archive with 1 entries (1 files):
- jcm-4235128-supplementary.pdf
